# Supplementary material for: SARS-CoV-2 Infection Dysregulates Cilia and Basal Cell Homeostasis in the Respiratory Epithelium of Hamsters
Source: Int J Mol Sci. 2022 May 4;23(9):5124. doi: 10.3390/ijms23095124 (PMC9102945; doi:10.3390/ijms23095124)
Supplement: Supplementary file 1 [file ijms-23-05124-s001.zip]

Archive with 1 entries (1 files):
- ijms-1691482-supplementary 2.pdf
